# Supplementary material for: The Impact of the First and Second Wave of the COVID-19 Pandemic on Eating Symptoms and Dysfunctional Eating Behaviours in the General Population: A Systematic Review and Meta-Analysis
Source: Nutrients. 2023 Aug 17;15(16):3607. doi: 10.3390/nu15163607 (PMC10458761; doi:10.3390/nu15163607)
Supplement: Supplementary file 1 [file nutrients-15-03607-s001.zip]

Archive with 1 entries (1 files):
- nutrients-2552231-supplementary.pdf
